# Supplementary material for: Synthesis of 0.75Pb(Zr0.52Ti0.48)O3-0.25BiFeO3 Thin Film Capacitors with Excellent Efficiency and Thermal Stability
Source: Molecules. 2024 Dec 24;30(1):8. doi: 10.3390/molecules30010008 (PMC11721792; doi:10.3390/molecules30010008)
Supplement: Supplementary file 1 [file molecules-30-00008-s001.zip]

Archive with 1 entries (1 files):
- molecules-3358636-supplementary.pdf
